# Supplementary material for: Repurposing the lineage-determining transcription factor Atoh1 without redistributing its genomic binding sites
Source: Front Cell Dev Biol. 2022 Nov 7;10:1016367. doi: 10.3389/fcell.2022.1016367 (PMC9676683; doi:10.3389/fcell.2022.1016367)
Supplement: Supplementary file 7 [file Table1.XLSX]

## Sheet: Sheet1
Supplementary Table S1. Oligonucleotide sequences
Constructs for dox-inducible mESC lines
p2Lox-Atoh1F-Venus	Fwd_EcoRI_XhoI_Atoh1	TCGGAATTCCTCGAGGCCACCATGTCCCGCCTGCTGCAT
	Rev_Atoh1_3XFlag_XbaI	GCATCTAGACTTGTCATCGTCATCCTTGTAATCGATATCATGATCTTTATAATCACCGTCATGGTCTTTGTAGTCACTGGCCTCATCAGAGTCACTG
p2Lox-MPou4f3-Venus	Fwd_EcoRI_MluI_3XMyc_Pou4f3	TCGGAATTCACGCGTGCCACCATGGAGCAGAAGCTGATCTCCGAGGAGGACCTGAACGAACAAAAACTCATCTCAGAAGAGGATCTGAACGAGCAGAAGCTGATCTCCGAGGAGGACCTGATGATGGCCATGAACGCC
	Rev_Pou4f3_XbaI	CGATCTAGAGTGGACAGCAGAGTATTTCATTCG
p2Lox-Gfi1-Venus	Fwd_XhoI_Gfi1	ATAAGCTCGAGGCCACCATGCCGCGCTC
	Rev_Gfi1_XbaI	CGATCTAGATTTGAGTCCATGCTGAGTCTCTCG
p2Lox-Gfi1+MPou4f3-Venus	Fwd_XhoI_Gfi1	ATAAGCTCGAGGCCACCATGCCGCGCTC
	Rev_2APGfi1_MluI	CGAACGCGTAGGGCCGGGGTTCTCCTC
p2Lox-Gfi1+Atoh1F-Venus	Fwd_MluI_Atoh1:	ATAACGCGTATGTCCCGCCTGCTGCAT
	Rev_XbaI_3xFlag_Atoh1	GCATCTAGACTTGTCATCGTCATCCTTGT
p2Lox-MPou4f3+Atoh1F-Venus	Fwd_EcoRI_MluI_3XMyc_Pou4f3	TCGGAATTCACGCGTGCCACCATGGAGCAGAAGCTGATCTCCGAGGAGGACCTGAACGAACAAAAACTCATCTCAGAAGAGGATCTGAACGAGCAGAAGCTGATCTCCGAGGAGGACCTGATGATGGCCATGAACGCC
	Rev_Pou4f3_BamHI	CGAGGATCCGTGGACAGCAGAGTATTTCATTCG
p2Lox-Gfi1+MPou4f3+Atoh1F-Venus: Gfi1	Fwd_XhoI_Gfi1	ATAAGCTCGAGGCCACCATGCCGCGCTC
	Rev_2APGfi1_MluI	CGAACGCGTAGGGCCGGGGTTCTCCTC
Primers for quantitative PCR
Myo7a	TGGGGAGTACAGGTGTGAGA	CCACAAAGTACTGCTGAGAAGC
Myo6	GAGAGGCGGATGAAACTTGAGA	CTTCGGAGTGCCATGTCACC
Otof	CCCAGATCACGGACAGGA	GCCACCAGCTCTTGATATAGATG
Lhx3	GCAGTTCCAAGTCCGACAA	TAGCAGGCCCCATGTCAG
Espin	AGCAGAAGATGCAGGAGGAA	TTCCGAAGAATGTCTCGTCTC\
Cdh23	AACAGCACAGGCGTGGTGA	TGGCTGTGACTTGAAGGACTG
Tubb3	AAGGTAGCCGTGTGTGACATC	ACCAGGTCATTCATGTTGCTC
Dcx	GACTCAGGTAACGACCAAGACG	TTCCAGGGCTTGTGGGTGTAG
Barhl2	GAGAGAAGACCCCCAGAGCG	TCCCGGTCTCCTTCCTCCTT
Venus	TGAGCAAGGGCGAGGAGC	AGTCGTGCTGCTTCATGTGGTC
Sdha	CAGTTCCACCCCACAGGTA	TCTCCACGACACCCTTCTGT
GST pull-down plasmids
pGBKT7-myc-Atoh1	Atoh1-NdeI forward	GCGCATATGTCCCGCCTGCTGCATGCAG
	Atoh1-EcoRI reverse	GACCGGAATTCCTAACTGGCCTCATCAGAGT
Luciferase reporter assay
pGL4.23-6*AtEAM	AtEAM forward (with BglII for multimerisation)	GATCTGGAGCGCCAGCTGGCAGGTTGGAGCGCCAGCTGGCAGGTTG
	AtEAM reverse (with BamHI for multimerisation)	GATCCAACCTGCCAGCTGGCGCTCCAACCTGCCAGCTGGCGCTCCA
pGL3-6*R21	R21 forward	GATCTCACATAAATCACTGCCCACATAAATCACTGCCG
	R21 reverse	GATCCGGCAGTGATTTATGTGGGCAGTGATTTATGTGA
pCMV5-Gfi1	MluI-Gfi1 forward	GCGACGCGTGCCACCATGCCGCGCTCATTCCTG
	Gfi1-STOP-XbaI reverse	GCGTCTAGACTATTTGAGTCCATGCTGAGTCTCTCGGTGCCTCC
pCMV-myc-Atoh1	Atoh1-EcoRI forward	GCGAATTCGGATGTCCCGCCTGCTGCATGCAG
	Atoh1-XhoI reverse	GCGCTCGAGCTAACTGGCCTCATCAGAGT
